# Supplementary material for: Gut microbiota dysbiosis induced by alcohol exposure in pubertal and adult mice
Source: mSystems. 2024 Nov 27;9(12):e01366-24. doi: 10.1128/msystems.01366-24 (PMC11651099; doi:10.1128/msystems.01366-24)
Supplement: Table S1 — Primer sequences used in this study. [file msystems.01366-24-s0002.xlsx]

## Sheet: Primers
STable 1. The primer sequences used in this study
Gene	Forward (5'-3')	Reverse (5'-3')
Adh	GGAGGGGTGGACTTTTCGTT	CTACGACGACGCTTACACCA
Aldh	ATCCTCGGCTACATCAAATCG	GTCTTTTACGTCCCCGAACAC
