# Supplementary material for: Gut microbiota dysbiosis induced by alcohol exposure in pubertal and adult mice
Source: mSystems. 2024 Nov 27;9(12):e01366-24. doi: 10.1128/msystems.01366-24 (PMC11651099; doi:10.1128/msystems.01366-24)
Supplement: Table S2 — Histological scoring system for evaluation of intestinal mucosal damage. [file msystems.01366-24-s0003.xlsx]

## Sheet: Sheet1
STable 2. Histological scoring system for evaluation of intestinal mucosal damage
Small intestine	0	1	2	3	4
villous blunting crypt	normal	focal and mild	diffuse and mild	diffuse and moderate	diffuse and severe
crypt regeneration
crypt epithelial cell apoptosis
crypt loss
luminal sloughing of celluer debris
lamina propria inflammatory cell infiltrate
mucosal ulceration
