# Supplementary material for: Gut microbiota dysbiosis induced by alcohol exposure in pubertal and adult mice
Source: mSystems. 2024 Nov 27;9(12):e01366-24. doi: 10.1128/msystems.01366-24 (PMC11651099; doi:10.1128/msystems.01366-24)
Supplement: Table S3 — Statistical analysis for the data presented in the paper. [file msystems.01366-24-s0004.xlsx]

## Sheet: Sheet1
STable 3. Statistical analysis for the data presented in this manuscript
Figures	Measure	Gaussian Distribution	Equal SDs	Analysis	Effect	Comparisons	Test details	P value	Significance
Figure 1B	Serum ALT (U/L)	Yes	Yes	two-way ANOVA	Interaction		F (1, 28) = 0.8756	0.3574	ns
					Age		F (1, 28) = 3.028	0.0928	ns
					Alcohol		F (1, 28) = 38.39	<0.0001	****
				Bonferroni's multiple comparisons test	Effect: Alcohol	Puberty × Water vs. Puberty × Alcohol	t (28) = 3.719	0.0018	**
						Adulthood × Water vs. Adulthood × Alcohol	t (28) = 5.043	<0.0001	****
Figure 1C	Serum AST (U/L)	Yes	Yes	two-way ANOVA	Interaction		F (1, 28) = 0.07258	0.7896	ns
					Age		F (1, 28) = 0.09327	0.7623	ns
					Alcohol		F (1, 28) = 13.18	0.0011	**
				Bonferroni's multiple comparisons test	Effect: Alcohol	Puberty × Water vs. Puberty × Alcohol	t (28) = 2.757	0.0203	*
						Adulthood × Water vs. Adulthood × Alcohol	t (28) = 2.376	0.0491	*
Figure 1D	Liver/body weight (%)	Yes	Yes	two-way ANOVA	Interaction		F (1, 28) = 0.3180	0.5773	ns
					Age		F (1, 28) = 10.87	0.0027	**
					Alcohol		F (1, 28) = 22.90	<0.0001	****
				Bonferroni's multiple comparisons test	Effect: Age	Puberty × Water vs. Adult × Water	t (28) = 2.73	0.0216	*
						Puberty × Alcohol vs. Adult × Alcohol	t (28) = 1.933	0.1269	ns
					Effect: Alcohol	Puberty × Water vs. Puberty × Alcohol	t (28) = 2.985	0.0117	*
						Adulthood × Water vs. Adulthood × Alcohol	t (28) = 3.782	0.0015	**
Figure 1F	Relative expression of hepatic Adh mRNA (%)	Yes	Yes	two-way ANOVA	Interaction		F (1, 28) = 0.07639	0.7843	ns
					Age		F (1, 28) = 0.4434	0.5109	ns
					Alcohol		F (1, 28) = 18.12	0.0002	***
				Bonferroni's multiple comparisons test	Effect: Alcohol	Puberty × Water vs. Puberty × Alcohol	t (28) = 3.205	0.0067	**
						Adulthood × Water vs. Adulthood × Alcohol	t (28) = 2.814	0.0177	*
Figure 1G	Relative expression of hepatic Aldh mRNA (%)	Yes	Yes	two-way ANOVA			F (1, 28) = 5.663	0.0244	*
							F (1, 28) = 6.211	0.0189	*
							F (1, 28) = 1.465	0.2362	ns
				Bonferroni's multiple comparisons test	Interaction	Puberty × Water vs. Puberty × Alcohol	t (28) = 0.8268	0.4153	ns
						Puberty × Water vs. Adulthood × Water	t (28) = 0.07952	0.9372	ns
						Puberty × Water vs. Adulthood × Alcohol	t (28) = 2.618	0.0141	*
						Puberty × Alcohol vs. Adulthood × Water	t (28) = 0.9063	0.3725	ns
						Puberty × Alcohol vs. Adulthood × Alcohol	t (28) = 3.445	0.0018	**
						Adulthood × Water vs. Adulthood × Alcohol	t (28) = 2.539	0.017	*
Figure 1H	Hepatic ADH (ng/100 mgprot)	Yes	Yes	two-way ANOVA	Interaction		F (1, 36) = 1.228	0.2752	ns
					Age		F (1, 36) = 0.3958	0.5332	ns
					Alcohol		F (1, 36) = 7.860	0.0081	**
				Bonferroni's multiple comparisons test	Effect: Alcohol	Puberty × Water vs. Puberty × Alcohol	t (16) = 2.766	0.0178	*
						Adulthood × Water vs. Adulthood × Alcohol	t (16) = 1.199	0.4768	ns
Figure 1I	Hepatic ALDH (ng/100 mgprot)	Yes	Yes	two-way ANOVA	Interaction		F (1, 36) = 12.14	0.0013	**
					Age		F (1, 36) = 0.5960	0.4452	ns
					Alcohol		F (1, 36) = 1.327	0.257	ns
				Bonferroni's multiple comparisons test		Puberty × Water vs. Puberty × Alcohol	t (36) = 3.278	0.0139	*
						Puberty × Water vs. Adulthood × Water	t (36) = 1.918	0.3787	ns
						Puberty × Water vs. Adulthood × Alcohol	t (36) = 0.2685	>0.9999	ns
						Puberty × Alcohol vs. Adulthood × Water	t (36) = 1.36	>0.9999	ns
						Puberty × Alcohol vs. Adulthood × Alcohol	t (36) = 3.009	0.0286	*
						Adulthood × Water vs. Adulthood × Alcohol	t (36) = 1.649	0.647	ns
Figure 1J	Hepatic ADH activity (U/mgprot)	Yes	Yes	two-way ANOVA	Interaction		F (1, 36) = 0.08626	0.7707	ns
					Age		F (1, 36) = 1.114e-005	0.9974	ns
					Alcohol		F (1, 36) = 1.689	0.202	ns
Figure 1K	Hepatic ALDH activity (U/mgprot)	Yes	Yes	two-way ANOVA	Interaction		F (1, 36) = 3.411	0.073	ns
					Age		F (1, 36) = 2.055	0.1603	ns
					Alcohol		F (1, 36) = 12.82	0.001	**
				Bonferroni's multiple comparisons test	Effect: Alcohol	Puberty × Water vs. Puberty × Alcohol	t (36) = 3.838	0.001	***
						Adulthood × Water vs. Adulthood × Alcohol	t (36) = 1.226	0.4564	ns
Figure 2B	Villus length	Yes	Yes	two-way ANOVA	Interaction		F (1, 16) = 9.165	0.008	**
					Age		F (1, 16) = 14.31	0.0016	**
					Alcohol		F (1, 16) = 17.80	0.0007	***
				Bonferroni's multiple comparisons test	Interaction	Puberty × Water vs. Puberty × Alcohol	t (16) = 0.8425	>0.9999	ns
						Puberty × Water vs. Adulthood × Water	t (16) = 0.534	>0.9999	ns
						Puberty × Water vs. Adulthood × Alcohol	t (16) = 5.658	0.0002	***
						Puberty × Alcohol vs. Adulthood × Water	t (16) = 0.3084	>0.9999	ns
						Puberty × Alcohol vs. Adulthood × Alcohol	t (16) = 4.815	0.0011	**
						Adulthood × Water vs. Adulthood × Alcohol	t (16) = 5.124	0.0006	***
	Crypt depth	Yes	Yes	two-way ANOVA	Interaction		F (1, 16) = 6.230	0.0239	*
					Age		F (1, 16) = 2.586	0.1274	ns
					Alcohol		F (1, 16) = 4.559	0.0485	*
				Bonferroni's multiple comparisons test	Interaction	Puberty × Water vs. Puberty × Alcohol	t (16) = 0.2551	>0.9999	ns
						Puberty × Water vs. Adulthood × Water	t (16) = 0.6279	>0.9999	ns
						Puberty × Water vs. Adulthood × Alcohol	t (16) = 2.647	0.1055	ns
						Puberty × Alcohol vs. Adulthood × Water	t (16) = 0.3728	>0.9999	ns
						Puberty × Alcohol vs. Adulthood × Alcohol	t (16) = 2.902	0.0624	ns
						Adulthood × Water vs. Adulthood × Alcohol	t (16) = 3.275	0.0286	*
	Goblet cells	Yes	Yes	two-way ANOVA	Interaction		F (1, 16) = 3.815	0.0685	ns
					Age		F (1, 16) = 8.803	0.0091	**
					Alcohol		F (1, 16) = 5.620	0.0307	*
				Bonferroni's multiple comparisons test	Effect: Alcohol	Puberty × Water vs. Puberty × Alcohol	t (16) = 0.2952	>0.9999	ns
						Adulthood × Water vs. Adulthood × Alcohol	t (16) = 3.057	0.015	*
					Effect: Age	Puberty × Water vs. Adulthood × Water	t (16) = 0.7169	0.9675	ns
						Puberty × Alcohol vs. Adulthood × Alcohol	t (16) = 3.479	0.0062	**
	Histological score	Yes	Yes	two-way ANOVA	Interaction		F (1, 16) = 4.629	0.0471	*
					Age		F (1, 16) = 2.800	0.1137	ns
					Alcohol		F (1, 16) = 9.657	0.0068	**
				Bonferroni's multiple comparisons test	Interaction	Puberty × Water vs. Puberty × Alcohol	t (16) = 0.6761	>0.9999	ns
						Puberty × Water vs. Adulthood × Water	t (16) = 0.3381	>0.9999	ns
						Puberty × Water vs. Adulthood × Alcohol	t (16) = 3.381	0.0229	*
						Puberty × Alcohol vs. Adulthood × Water	t (16) = 1.014	>0.9999	ns
						Puberty × Alcohol vs. Adulthood × Alcohol	t (16) = 2.704	0.0938	ns
						Adulthood × Water vs. Adulthood × Alcohol	t (16) = 3.719	0.0112	*
Figure 2C	Villus length	Yes	Yes	two-way ANOVA	Interaction		F (1, 16) = 1.959	0.1807	ns
					Age		F (1, 16) = 0.08069	0.78	ns
					Alcohol		F (1, 16) = 7.900	0.0126	*
				Bonferroni's multiple comparisons test	Effect: Alcohol	Puberty × Water vs. Puberty × Alcohol	t (16) = 0.9978	0.6664	ns
						Adulthood × Water vs. Adulthood × Alcohol	t (16) = 2.977	0.0178	*
	Crypt depth	Yes	Yes	two-way ANOVA	Interaction		F (1, 16) = 0.05884	0.8114	ns
					Age		F (1, 16) = 0.01558	0.9022	ns
					Alcohol		F (1, 16) = 0.5649	0.4632	ns
	Goblet cells	Yes	Yes	two-way ANOVA	Interaction		F (1, 16) = 1.560	0.2296	ns
					Age		F (1, 16) = 2.515	0.1323	ns
					Alcohol		F (1, 16) = 9.619	0.0069	**
				Bonferroni's multiple comparisons test	Effect: Alcohol	Puberty × Water vs. Puberty × Alcohol	t (16) = 1.31	0.4175	ns
						Adulthood × Water vs. Adulthood × Alcohol	t (16) = 3.076	0.0145	*
	Histological score	Yes	Yes	two-way ANOVA	Interaction		F (1, 16) = 0.9412	0.3464	ns
					Age		F (1, 16) = 0.9412	0.3464	ns
					Alcohol		F (1, 16) = 2.118	0.1649	ns
Figure 2D	Villus length	Yes	Yes	two-way ANOVA	Interaction		F (1, 16) = 0.1492	0.7044	ns
					Age		F (1, 16) = 0.04909	0.8275	ns
					Alcohol		F (1, 16) = 0.9813	0.3366	ns
	Crypt depth	Yes	Yes	two-way ANOVA	Interaction		F (1, 16) = 0.5210	0.4808	ns
					Age		F (1, 16) = 0.6175	0.4435	ns
					Alcohol		F (1, 16) = 0.5438	0.4715	ns
	Goblet cells	Yes	Yes	two-way ANOVA	Interaction		F (1, 16) = 0.7765	0.3913	ns
					Age		F (1, 16) = 1.045	0.3219	ns
					Alcohol		F (1, 16) = 5.249	0.0359	*
				Bonferroni's multiple comparisons test	Effect: Alcohol	Puberty × Water vs. Puberty × Alcohol	t (16) = 0.997	0.6672	ns
						Adulthood × Water vs. Adulthood × Alcohol	t (16) = 2.243	0.0788	ns
	Thin spine ratio (%)	Yes	Yes	two-way ANOVA	Interaction		F (1, 16) = 0.5714	0.4607	ns
					Age		F (1, 16) = 0.5714	0.4607	ns
					Alcohol		F (1, 16) = 2.286	0.1501	ns
